# Supplementary material for: FDG-PET Radiomics for Response Monitoring in Non-Small-Cell Lung Cancer Treated with Radiation Therapy
Source: Cancers (Basel). 2021 Feb 15;13(4):814. doi: 10.3390/cancers13040814 (PMC7919471; doi:10.3390/cancers13040814)
Supplement: Supplementary file 1 [file cancers-13-00814-s001.zip]

Archive with 3 entries (2 files):
- SM_Tables/
- SM_Tables/ESM_Table1.docx
- SM_Tables/ESM_Table2.docx
